# Supplementary material for: Kinase Inhibitor Library Screening Identifies the Cancer Therapeutic Sorafenib and Structurally Similar Compounds as Strong Inhibitors of the Fungal Pathogen Histoplasma capsulatum
Source: Antibiotics (Basel). 2021 Oct 8;10(10):1223. doi: 10.3390/antibiotics10101223 (PMC8532743; doi:10.3390/antibiotics10101223)
Supplement: Supplementary file 1 [file antibiotics-10-01223-s001.zip]

Archive with 5 entries (4 files):
- SC1_Flu_Checkerboard_1.xlsx
- __MACOSX/
- __MACOSX/._SC1_Flu_Checkerboard_1.xlsx
- Sora_Flu_Checkerboard_1.xlsx
- __MACOSX/._Sora_Flu_Checkerboard_1.xlsx
