# Supplementary material for: Kinase Inhibitor Library Screening Identifies the Cancer Therapeutic Sorafenib and Structurally Similar Compounds as Strong Inhibitors of the Fungal Pathogen Histoplasma capsulatum
Source: Antibiotics (Basel). 2021 Oct 8;10(10):1223. doi: 10.3390/antibiotics10101223 (PMC8532743; doi:10.3390/antibiotics10101223)
Supplement: Supplementary file 1 [file antibiotics-10-01223-s001.zip › SC1_Flu_Checkerboard_1.xlsx]

## Sheet: Sheet1
0 DAY OD595 READING
		1	2	3	4	5	6	7	8
		0	0.03	0.06125	0.1225	0.25	0.5	1	2	[SC-1] (micromolar)
A	0	0.021	0.018	0.023	0.022	0.024	0.02	0.024	0.023
B	0.425	0.015	0.022	0.023	0.023	0.025	0.02	0.023	0.022
C	0.85	0.017	0.026	0.029	0.033	0.028	0.028	0.032	0.026
D	1.72	0.022	0.023	0.027	0.024	0.026	0.026	0.025	0.026
E	3.43	0.022	0.026	0.03	0.037	0.025	0.03	0.03	0.029
F	6.86	0.022	0.022	0.029	0.027	0.024	0.026	0.026	0.025
G	13.7	0.024	0.035	0.037	0.037	0.026	0.029	0.032	0.028
H	27.4	0.022	0.027	0.027	0.025	0.023	0.023	0.023	0.023
	[FLUCONAZOLE] (micromolar)
6 DAY OD595 READING
		1	2	3	4	5	6	7	8
		0	0.03	0.06125	0.1225	0.25	0.5	1	2	[SC-1] (micromolar)
A	0	0.239	0.236	0.24	0.253	0.017	0.004	0.006	0.009
B	0.425	0.235	0.229	0.237	0.249	0.003	0.002	0.003	0.003
C	0.85	0.194	0.126	0.139	0.236	0.008	0.005	0.007	0.005
D	1.72	0.133	0.099	0.099	0.1	0.016	0.004	0.003	0.003
E	3.43	0.095	0.079	0.07	0.058	0.022	0.007	0.005	0.007
F	6.86	0.042	0.062	0.072	0.052	0.011	0.003	0.005	0.003
G	13.7	0.027	0.036	0.034	0.048	0.01	0.007	0.008	0.007
H	27.4	0.007	0.013	0.017	0.012	0.003	0.003	0.002	0.003
	[FLUCONAZOLE] (micromolar)
Fold Change (6 days/0 days)
		1	2	3	4	5	6	7	8
		0	0.03	0.06125	0.1225	0.25	0.5	1	2	[SC-1] (micromolar)
A	0	11.381	13.1111	10.4348	11.5	0.708333	0.2	0.25	0.391304
B	0.425	15.6667	10.4091	10.3043	10.8261	0.12	0.1	0.130435	0.136364
C	0.85	11.4118	4.84615	4.7931	7.15152	0.285714	0.178571	0.21875	0.192308
D	1.72	6.04545	4.30435	3.66667	4.16667	0.615385	0.153846	0.12	0.115385
E	3.43	4.31818	3.03846	2.33333	1.56757	0.88	0.233333	0.166667	0.241379
F	6.86	1.90909	2.81818	2.48276	1.92593	0.458333	0.115385	0.192308	0.12
G	13.7	1.125	1.02857	0.918919	1.2973	0.384615	0.241379	0.25	0.25
H	27.4	0.318182	0.481481	0.62963	0.48	0.130435	0.130435	0.0869565	0.130435
	[FLUCONAZOLE] (micromolar)
					Strong growth (>4)
					No/weak growth (1-1.5)
					Killing (<1)
