# Supplementary material for: Kinase Inhibitor Library Screening Identifies the Cancer Therapeutic Sorafenib and Structurally Similar Compounds as Strong Inhibitors of the Fungal Pathogen Histoplasma capsulatum
Source: Antibiotics (Basel). 2021 Oct 8;10(10):1223. doi: 10.3390/antibiotics10101223 (PMC8532743; doi:10.3390/antibiotics10101223)
Supplement: Supplementary file 1 [file antibiotics-10-01223-s001.zip › Sora_Flu_Checkerboard_1.xlsx]

## Sheet: Sheet1
0 DAY OD595 READING
		1	2	3	4	5	6	7	8
		0	0.234	0.468	0.937	1.875	3.75	7.5	15.6	[SORAFENIB] (micromolar)
A	0	0.017	0.022	0.027	0.026	0.027	0.027	0.04	0.054
B	0.425	0.026	0.016	0.019	0.019	0.018	0.024	0.03	0.038
C	0.85	0.031	0.024	0.021	0.022	0.024	0.029	0.037	0.03
D	1.72	0.016	0.018	0.017	0.015	0.019	0.024	0.033	0.052
E	3.43	0.029	0.021	0.02	0.021	0.023	0.028	0.038	0.031
F	6.86	0.016	0.016	0.018	0.017	0.017	0.019	0.033	0.052
G	13.7	0.016	0.021	0.024	0.023	0.022	0.029	0.039	0.034
H	27.4	0.018	0.016	0.016	0.017	0.019	0.025	0.031	0.033
	[FLUCONAZOLE] (micromolar)
5 DAY OD595 READING
		1	2	3	4	5	6	7	8
		0	0.234	0.468	0.937	1.875	3.75	7.5	15.6	[SORAFENIB] (micromolar)
A	0	0.211	0.206	0.203	0.025	0.003	0.003	0.003	0.008
B	0.425	0.193	0.181	0.164	0.025	0.008	0.003	0.001	0.007
C	0.85	0.158	0.149	0.104	0.002	0.003	0.001	0.002	0.008
D	1.72	0.068	0.04	0.031	0.005	0.005	0.002	0.002	0.008
E	3.43	0.039	0.025	0.02	0.008	0.001	0	0.002	0.013
F	6.86	0.019	0.012	0.013	0.004	0.005	0.004	0.001	0.006
G	13.7	0.018	0.015	0.013	0.012	0.002	0.003	0.007	0.008
H	27.4	0.013	0.006	0.007	0.001	0.002	0.001	0.001	0.004
	[FLUCONAZOLE] (micromolar)
Fold Change (5 days/0 days)
		1	2	3	4	5	6	7	8
		0	0.234	0.468	0.937	1.875	3.75	7.5	15.6	[SORAFENIB] (micromolar)
A	0	12.4118	9.36364	7.51852	0.961538	0.111111	0.111111	0.075	0.148148
B	0.425	7.42308	11.3125	8.63158	1.31579	0.444444	0.125	0.0333333	0.184211
C	0.85	5.09677	6.20833	4.95238	0.0909091	0.125	0.0344828	0.0540541	0.266667
D	1.72	4.25	2.22222	1.82353	0.333333	0.263158	0.0833333	0.0606061	0.153846
E	3.43	1.34483	1.19048	1	0.380952	0.0434783	0	0.0526316	0.419355
F	6.86	1.1875	0.75	0.722222	0.235294	0.294118	0.210526	0.030303	0.115385
G	13.7	1.125	0.714286	0.541667	0.521739	0.0909091	0.103448	0.179487	0.235294
H	27.4	0.722222	0.375	0.4375	0.0588235	0.105263	0.04	0.0322581	0.121212
	[FLUCONAZOLE] (micromolar)
					Strong growth (>4)
					No/weak growth (1-1.5)
					Killing (<1)
